# Supplementary material for: Global Comparative Review of Guidelines for Cervical Adenocarcinoma In Situ
Source: Life (Basel). 2026 Mar 11;16(3):461. doi: 10.3390/life16030461 (PMC13028419; doi:10.3390/life16030461)
Supplement: Supplementary file 1 [file life-16-00461-s001.zip]

Archive with 4 entries (4 files):
- Supplementary File 1.pdf
- __MACOSX/._Supplementary File 1.pdf
- Supplementary File 2.pdf
- __MACOSX/._Supplementary File 2.pdf
